# Supplementary material for: Optimization of roadway layout in ultra-close coal seams: A case study
Source: PLoS One. 2018 Nov 21;13(11):e0207447. doi: 10.1371/journal.pone.0207447 (PMC6248966; doi:10.1371/journal.pone.0207447)
Supplement: S1 File. Mine — (XLSX) [file pone.0207447.s001.xlsx]

## Sheet: 2501轨道巷
时间	2014-08-04	2014-08-05	2014-08-06	2014-08-07	2014-08-08	2014-08-10	2014-08-11	2014-08-12	2014-08-13	2014-08-14	2014-08-15	2014-08-16	2014-08-17
机尾位置	61.5	63	68	69	72	79	82	85	87	89.5	92.5	95	100
机头位置	42.5	44	48	51	55	63	64	65.2	71	80.5	85	91	95
1149		1.5	6.5	7.5	10.5	17.5	20.5	23.5	25.5	28	31	33.5	38.5
25301轨道巷长度1149m		41855			41856			41857			41858			41859			41861			41862
测点编号	距工作面初始距离	距面距离	两帮	顶板	距面距离	两帮	顶板	距面距离	两帮	顶板	距面距离	两帮	顶板	距面距离	两帮	顶板	距面距离	两帮	顶板	距面距离	两帮	顶板
G1	12	12	4122	2465	10.5	4117	2456.1	5.5	4110	2458	4.5	4100	2431	1.5	4070	2440
G2	25	25	4072	2400.5	23.5	4067	2377.5	18.5	4067	2385	17.5	4067	2383	14.5	4067	2379.5	7.5	4054	2374.5	4.5	4014	2372.5
G3(1055m)	34	34	3996	2432.5	32.5	4007	2451	27.5	3993	2507	26.5	3993	2501	23.5	3992	2500	16.5	3988	2492.5	13.5	3985	2493
G4(1030m)	60	60	4262	2562	58.5			53.5			52.5	4260	2558	49.5	4260	2556	42.5	4262	2550	39.5	4255	2570
G5(1017m)	85	85	4111	2541	83.5	4120	2540.5	78.5	4121	2539	77.5	4107	2534	74.5	4105	2533	67.5	4109	2498	64.5
G6（990m）	100	100	4074	2546	98.5	4074	2501	93.5	4075	2497.5	92.5	4075	2476	89.5	4075	2471.5	82.5	4079	2462	79.5	4077	2533
		41863			41864			41865			41866			41867			41868
测点编号	工作面距离（修正）	距面距离	两帮	顶板	距面距离	两帮	顶板	距面距离	两帮	顶板	距面距离	两帮	顶板	距面距离	两帮	顶板	距面距离	两帮	顶板
G1	12
G2	24	1.5
G3	32.5	10.5	3973	2493	8.5	3972	2493	6	3969	2488	3
G4	57.5	36.5	4255	2559	34.5	4256	2549	32	4254	2553	29	4253	2552		4252	2550
G5	70.5	61.5			59.5			57			54
G6	97.5	76.5	4073	2470.5	74.5	4077	2471	72	4075	2469	69
			修正后距离
	12	1149	12
	25	1149	24
1055	34	94	32.5
1030	60	119	57.5
1017	85	132	70.5
990	100	159	97.5
	32
		2014-08-04	2014-08-05	2014-08-06	2014-08-07	2014-08-08	2014-08-10	2014-08-11	2014-08-12	2014-08-13	2014-08-14	2014-08-15	2014-08-16	2014-08-17

## Sheet: 液压支架阻力
	25301工作面液压支架工作阻力
		41855		41856		41857		41858		41859		41861		41862		41863		41864		41865		41866		41867		41868
测站	架号	前柱	后柱	前柱	后柱	前柱	后柱	前柱	后柱	前柱	后柱	前柱	后柱	前柱	后柱	前柱	后柱	前柱	后柱	前柱	后柱	前柱	后柱	前柱	后柱	前柱	后柱	架号
1	5#	19	0	13	0	5	0	14	0	20	0	18	0	12	0	4	0	18	0	10	0	23	0	10	0	8	0	5#
	8#	20.5	19.6	16.5	6.6	14.6	0.4	17.4	0.4	21	19	14.3	10.9	29.4	15.6	3.9	9.7	13.4	41	12.4	4	21	33.8	29.9	24.4	12.7	18.1	8#
	9#	19.7	0	22	0	32.1	0	6.1	0	42.3	0	13.5	0	46.6	0	39.4	0	45.4	0	17	0	44	0	7.1	0	25.1	0	9#
	10#	24.5	19.5	15	16.5	14.3	19.1	26.9	5.9	27.6	5.3	19.3	17.8	18.4	15.5	2.7	11	21	26.7	20	27.3	25.5	28.1	14.7	28.7	20.3	13.4	10#
	11#			17	0	27	0	22	0	28	0	16	0	12	0	24	0	14	0	17	0	29	0	5	0	15	0	11#
2	32#							0	9	0	19	0	4	0	35	0	18	0	11	0	30	0	10	0	14	0	11	32#
	33#			22	0	26	0	25	0	27	0	27	0	21	4	15	3	1.4	0	13	0	0	0	6	0	22	0	33#
	35#	26	27	36	9	36	29	12	14	36	8	7	8	25	8	8	16	21	8	37	8	29	27	20	8	38	14	35#
	36#											22	17	21	18	21	17			19	20	20	24	23	17	21	13	36#
	37#	0	20	0	21	0	7	0	14	0	16	0	0	0	11	0	18	0	21	0	14	0	13	0	15	0	41	37#
	39#	18	18	35	20	36	16	16	20	35	20	25	33	22	19	9	17	24	3	27	10	13	21	36	32	36	33	39#
	40#	19	20	33	0	15	18	12	8	17	20	31	25	32	21	10	11	11	9	13	5	10	20	32	28	33	23	40#
3	55#			28	24	22	17	36	24	22	24	15	23	13	23	21	25	13	14	8	7	14	0	8	8	25	14	55#
	56#	25	0	25	0	13	0	24	0	25	0	15	0	10	0	10	0	2	0	15	0	39	9	37	4	40	14	56#
	57#	20	0	16	0	9	0	26	0	18	0	16	0	6	0	5	0	4	0	10	0	17	0	9	0	5	0	57#
	58#	23	20	28	4	12	5	22	7	9	15	25	13	13	6	10	7	11	14	14	14	16	6	11	10	19	12	58#
	61#	26	16	15	4	29	5	0	9	19	0	19	0	10	0	3	0	0	0	8	0	14	0	8	0	13	0	61#
	63#	17	0	27	0	8	0	13	0	18	0	27	0	25	0	6	0	6	0	8	0	5	0	19	0	16	0	63#
4	89#	11.9	13.7	26.5	0	27.7	18.7	20.2	20.5	33.3	24	11.8	25.7	23	18.6	6.9	20.3	36.9	28.9	26.7	23.3	14.3	10.6	33.9	25	22.9	13.4	89#
	93#	0	29	3	29	3	24	0	9	0	28	0	29	0	24	0	10	0	26	0	24	0	25	0	25	0	17	93#
	94#	49	41	41	43	23	0	43	7	25	0	26	17	24	14	10	6	18	4	28	15	47	21	38	6	30	27	94#
	95#	12	0	34	0	16	0	28	0	13	0	28	0	8	0	10	0	18	0	24	0	24	0	24	0	10	0	95#
5	115#	6	21	13	15	17	13	20	0	20	8	31	14	28	6	26	3	21	0	21	3	22	0	10	3	27	0	115#
	116#	13	15	13	19	12	21	16	23	22	26	20	15	30	16	32	3	29	15	25	24	22	0	30	28	28	21	116#
	118#	16	16	15	18	16	12	21	9	20	20	22	6	20	8	22	15	28	11	21	23	26	1	26	7	14	6	118#
	119#	15	18	18	20	11	12	11	17	20	21	16	20	15	19	18	21	17	28	27	21	19	19	22	29	16	23	119#
	120#	16	23	24	28	16	16	18	16	15	34	9	4	19	19	0	4	18	10	15	28	18	18	36	34	27	15	120#
额外	47#																			30	19	0	16	14	20	0	18	47#
	50#																			36	13	38	38	38	38	38	38	50#

## Sheet: 巷道变形分析
观测点	时间	据工作面位置	顶板高度	顶板移近量	两帮宽度	两帮移近量			观测点	观测时间	据工作面位置	顶板高度	顶板移近量	两帮移近速度	两帮宽度	两帮移近量	两帮移近速度		工作面距离与巷道移近量的关系
1	41855	12	2465		4122				1	41855	12	2465			4122				据工作面距离	Roof sagging	顶板下沉速度	Sides convergence	两帮移近速度
	41856	10.5	2456.1	8.9	4117	5				41856	10.5	2456.1	8.9	8.9	4117	5	5	38	70.5
	41857	6.5	2458	7	4110	12				41857	6.5	2448	17	8.1	4110	12	7	45	69	0.5	0.333333	1	0.666667
	41858	5.5	2431	34	4100	22				41858	5.5	2431	34	17	4100	22	10	55	64	2	0.3	10	1.8
	41859	1.5	2440	25	4070	52				41859	1.5	2430	35	1	4070	52	30	85	63	7	5	14	4
																			60	8	0.333333	16	0.666667
2	41855	25	2400.5		4072				2	41855	24	2400.5			4072				56	8	0	16	0
	41856	23.5	2377.5	23	4067	5				41856	22.5	2388.5	12	12	4067	5	5	33	51	8	0	16	0
	41857	18.5	2385	15.5	4067	5				41857	17.5	2385	15.5	3.5	4067	5	0	33	50	12	4	18	2
	41858	17.5	2383	17.5	4067	5				41858	16.5	2383	17.5	2	4067	5	0	33	47	14	0.666667	18	0
	41859	14.5	2379.5	21	4067	5				41859	13.5	2379.5	21	3.5	4067	5	0		40	14	0	18	0
	41861	7.5	2374.5	26	4054	18				41861	6.5	2374.5	26	2.5	4054	18	6.5		37	14	0	23	1.66667
	41862	4.5	2372.5	28	4014	58				41862	3.5	2372.5	28	2	4014	58	40		34	16	0.666667	23	0
	41863	1.5								41863	0.5								32	17	0.5	24	0.5
																			31	23.5	6.5	24	0
3	41855	34	2432.5		3996				3	41855	32.5	2507			3996				26	30.5	1.4	27	0.6
	41856	32.5	2451	-18.5	4007	-11				41856	31	2505	2	2	3996	0	0	24	25	36.5	6	27	0
	41857	27.5	2507	-56	3993	3				41857	26	2503	4	2	3993	3	3	27	22	37.5	0.333333	28	0.333333
	41858	26.5	2501	-36	3993	3				41858	25	2501	6	2	3993	3	0	27	21.5	39.5	4	33	10
	41859	23.5	2500	1	3992	4				41859	22	2500	7	1	3992	4	1	28	17.5	53	3.375	33	0
	41861	16.5	2492.5	8.5	3988	8				41861	15	2494	13	3	3988	8	2		16.5	55	2	33	0
	41862	13.5	2493	8	3985	11				41862	12	2493	14	1	3985	11	3		13.5	58.5	1.16667	33	0
	41863	10.5	2493	8	3973	23				41863	9	2493	14	0	3973	23	12		10.5	67.4	2.96667	38	1.66667
	41864	8.5	2493	8	3972	24				41864	7	2493	14	0	3972	24	1		6.5	75.5	2.025	45	1.75
	41865	6	2488	13	3969	27				41865	4.5	2488	19	5	3969	27	3		5.5	92.5	17	55	10
	41866	3																	1.5	93.5	0.25	85	7.5
																			0
4	41855	60	2562		4262				4	41855	57.5	2562			4262
	41856	58.5		0		0				41856	56		0	0		0	0	16
	41857	53.5		0		0				41857	51		0	0		0	0	16
	41858	52.5	2558	4	4260	2				41858	50	2558	4	4	4260	2	2	18
	41859	49.5	2556	6	4260	2				41859	47	2556	6	2	4260	2	0	18
	41861	42.5	2550	12	4262	0				41861	40	2556	6	0	4260	2	0	18
	41862	39.5	2570	-8	4255	7				41862	37	2556	6	0	4255	7	5	23
	41863	36.5	2559	3	4255	7				41863	34	2554	8	2	4255	7	0	23
	41864	34.5	2549	13	4256	6				41864	32	2553	9	1	4254	8	1	24
	41865	32	2553	9	4254	8				41865	29.5	2553	9	0	4254	8	0
	41866	29	2552	10	4253	9				41866	26.5	2552	10	1	4253	9	1
	41867	26.5	2550	12	4252	10				41867	24	2550	12	2	4252	10	1
										41868		2550	12	0	4252	10	0
5	41855	85	2541		4121			56	5	41855	70.5	2541			4121
	41856	83.5	2540.5	0.5	4120	1		54.5		41856	69	2540.5	0.5	0.5	4120	1	1
	41857	78.5	2539	2	4121	0		49.5		41857	64	2539	2	1.5	4111	10
	41858	77.5	2534	7	4107	14		48.5		41858	63	2534	7	5	4107	14
	41859	74.5	2533	8	4105	16		45.5		41859	60	2533	8	1	4105	16
	41861	67.5	2498	43	4109	12		38.5		41861	53	2532	9	0.5	4109	12
	41862	64.5								41868	32	2532	9	0	4109	12
	41863	61.5
	41864	59.5
	41865	57
	41866	54
6	41855	100	2546		4074			95	6	41855	97.5	2476			4076
	41856	98.5	2501	45	4074	0		93.5		41856	96	2476	0	0	4076	0
	41857	93.5	2497.5	48.5	4075	-1		88.5		41857	91	2476	0	0	4075	1
	41858	92.5	2476	70	4075	-1		87.5		41858	90	2476	0	0	4075	1
	41859	89.5	2471.5	74.5	4075	-1		84.5		41859	87	2471.5	4.5	4.5	4075	1
	41861	82.5	2462	84	4079	-5		77.5		41861	80	2462	14	4.75	4075	1
	41862	79.5	2533	13	4077	-3		74.5		41862	77	2462	14	0	4075	1
	41863	76.5	2470.5	75.5	4073	1		71.5		41863	74	2462	14	0	4073	3
	41864	74.5	2471	75	4077	-3		69.5		41864	72	2460	16	2	4073	3
	41865	72	2469	77	4075	-1		67		41865	69.5	2458	18	2	4072	4
	41866	69

## Sheet: 液压支架阻力分析
	时间	2014-08-04	2014-08-05	2014-08-06	2014-08-07	2014-08-08	2014-08-10	2014-08-11	2014-08-12	2014-08-13	2014-08-14	2014-08-15	2014-08-16	2014-08-17
	机尾位置	61.5	63	68	69	72	79	82	85	87	89.5	92.5	95	100
	机头位置	42.5	44	48	51	55	63	64	65.2	71	80.5	85	91	95
	41855		41856		41857		41858		41859		41861		41862		41863		41864		41865		41866		41867		41868
架号	前柱	后柱	前柱	后柱	前柱	后柱	前柱	后柱	前柱	后柱	前柱	后柱	前柱	后柱	前柱	后柱	前柱	后柱	前柱	后柱	前柱	后柱	前柱	后柱	前柱	后柱
5#	19		13		5		14		20		18		12		4		18		10		23		10		8
8#	20.5	19.6	16.5	6.6	14.6	0.4	17.4	0.4	21	19	14.3	10.9	29.4	15.6	3.9	9.7	13.4	41	12.4	4	21	33.8	29.9	24.4	12.7	18.1
9#	19.7		22		32.1		6.1		42.3		13.5		46.6		39.4		45.4		17		44		7.1		25.1
10#	24.5	19.5	15	16.5	14.3	19.1	26.9	5.9	27.6	5.3	19.3	17.8	18.4	15.5	2.7	11	21	26.7	20	27.3	25.5	28.1	14.7	28.7	20.3	13.4
11#			17		27		22		28		16		12		24		14		17		29		5		15
32#								9		19		4		35		18		11		30		10		14		11
33#			22		26		25		27		27		21		15		1.4		13		0		6		22
35#	26	27	36	9	36	29	12	14	36	8	7	8	25	8	8	16	21	8	37	8	29	27	20	8	38	14
36#											22	17	21	18	21	17			19	20	20	24	23	17	21	13
37#		20		21		7		14		16		0		11		18		21		14		13		15		41
39#	18	18	35	20	36	16	16	20	35	20	25	33	22	19	9	17	24	3	27	10	13	21	36	32	36	33
40#	19	20	33	0	15	18	12	8	17	20	31	25	32	21	10	11	11	9	13	5	10	20	32	28	33	23
55#			28	24	22	17	36	24	22	24	15	23	13	23	21	25	13	14	8	7	14	0	8	8	25	14
56#	25		25		13	0	24	0	25	0	15	0	10	0	10	0	2	0	15	0	39	9	37	4	40	14
57#	20		16		9		26		18		16		6		5		4		10		17		9		5
58#	23	20	28	4	12	5	22	7	9	15	25	13	13	6	10	7	11	14	14	14	16	6	11	10	19	12
61#	26	16	15	4	29	5	0	9	19	0	19	0	10	0	3	0	0	0	8	0	14	0	8	0	13	0
63#	17		27		8		13		18		27		25		6		6		8		5		19		16
89#	11.9	13.7	26.5	0	27.7	18.7	20.2	20.5	33.3	24	11.8	25.7	23	18.6	6.9	20.3	36.9	28.9	26.7	23.3	14.3	10.6	33.9	25	22.9	13.4
93#		29	3	29	3	24	0	9	0	28	0	29	0	24	0	10	0	26	0	24	0	25	0	25	0	17
94#	49	41	41	43	23	0	43	7	25	0	26	17	24	14	10	6	18	4	28	15	47	21	38	6	30	27
95#	12		34		16		28		13		28		8		10		18		24		24		24		10
115#	6	21	13	15	17	13	20	0	20	8	31	14	28	6	26	3	21	0	21	3	22	0	10	3	27	0
116#	13	15	13	19	12	21	16	23	22	26	20	15	30	16	32	3	29	15	25	24	22	0	30	28	28	21
118#	16	16	15	18	16	12	21	9	20	20	22	6	20	8	22	15	28	11	21	23	26	1	26	7	14	6
119#	15	18	18	20	11	12	11	17	20	21	16	20	15	19	18	21	17	28	27	21	19	19	22	29	16	23
120#	16	23	24	28	16	16	18	16	15	34	9	4	19	19	0	4	18	10	15	28	18	18	36	34	27	15
47#																			30	19	0	16	14	20	0	18
50#																			36	13	38	38	38	38	38	38
总平均压力	19.83	21.05	22.3333	16.3	18.3625	12.9556	18.7333	11.2	22.2167	16.1737	18.956	14.12	19.336	14.835	12.676	11.6	16.2958	14.2421	17.444	15.03	20.472	14.325	19.824	17.305	20.96	16.445
1#测站	20.925	19.55	16.7	11.55	18.6	9.75	17.28	3.15	27.78	12.15	16.22	14.35	23.68	15.55	14.8	10.35	22.36	33.85	15.28	15.65	28.5	30.95	13.34	26.55	16.22	15.75
2#测站	21	21.25	31.5	12.5	28.25	17.5	16.25	13	28.75	16.6	22.4	14.5	24.2	18.6667	12.6	16.1667	14.35	10.4	21.8	14.5	14.4	19.1667	23.4	19	30	22.5
3#测站	22.2	18	23.1667	10.6667	15.5	6.75	20.1667	10	18.5	9.75	19.5	9	12.8333	7.25	9.16667	8	6	7	10.5	5.25	17.5	3.75	15.3333	5.5	19.6667	10
4#测站	24.3	27.9	26.125	24	17.425	14.2333	22.8	12.1667	17.825	17.3333	16.45	23.9	13.75	18.8667	6.725	12.1	18.225	19.6333	19.675	20.7667	21.325	18.8667	23.975	18.6667	15.725	19.1333
5#测站	13	18.6	19.5	20	14.6667	14.8	19	13	18.3333	21.8	21	11.8	20	13.6	18	9.2	21.8333	12.8	22.1667	19.8	21.8333	7.6	24.6667	20.2	20.3333	13
总平均压力	19.83	21.05	22.3333	16.3	18.3625	12.9556	18.7333	11.2	22.2167	16.1737	18.956	14.12	19.336	14.835	12.676	11.6	16.2958	14.2421	17.444	15.03	20.472	14.325	19.824	17.305	20.96	16.445
观测时间	2014-08-04	2014-08-05	2014-08-06	2014-08-07	2014-08-08	2014-08-10	2014-08-11	2014-08-12	2014-08-13	2014-08-14	2014-08-15	2014-08-16	2014-08-17			观测时间	2014-08-04	2014-08-05	2014-08-06	2014-08-07	2014-08-08	2014-08-10	2014-08-11	2014-08-12	2014-08-13	2014-08-14	2014-08-15	2014-08-16	2014-08-17
工作面推进距离	61.5	63	68	69	72	79	82	85	87	89.5	92.5	95	100			工作面推进距离	61.5	63	68	69	72	79	82	85	87	89.5	92.5	95	100
前柱压力	19.83	22.3333	18.3625	18.7333	22.2167	18.956	19.336	12.676	16.2958	17.444	20.472	19.824	20.96		1#测站	前柱压力	20.925	16.7	18.6	17.28	27.78	16.22	23.68	14.8	22.36	15.28	28.5	13.34	16.22
后柱压力	21.05	16.3	12.9556	11.2	16.1737	14.12	14.835	11.6	14.2421	15.03	14.325	17.305	16.445		2#测站		21	31.5	28.25	16.25	28.75	22.4	24.2	12.6	14.35	21.8	14.4	23.4	30
															3#测站		22.2	23.1667	15.5	20.1667	18.5	19.5	12.8333	9.16667	6	10.5	17.5	15.3333	19.6667
															4#测站		24.3	26.125	17.425	22.8	17.825	16.45	13.75	6.725	18.225	19.675	21.325	23.975	15.725
	工作面推进距离	前柱压力	后柱压力												5#测站		13	19.5	14.6667	19	18.3333	21	20	18	21.8333	22.1667	21.8333	24.6667	20.3333
	61.5	19.83	21.05												1#测站	后柱压力	19.55	11.55	9.75	3.15	12.15	14.35	15.55	10.35	33.85	15.65	30.95	26.55	15.75
	63	22.3333	16.3												2#测站		21.25	12.5	17.5	13	16.6	14.5	18.6667	16.1667	10.4	14.5	19.1667	19	22.5
	68	18.3625	12.9556												3#测站		18	10.6667	6.75	10	9.75	9	7.25	8	7	5.25	3.75	5.5	10
	69	18.7333	11.2												4#测站		27.9	24	14.2333	12.1667	17.3333	23.9	18.8667	12.1	19.6333	20.7667	18.8667	18.6667	19.1333
	72	22.2167	16.1737												5#测站		18.6	20	14.8	13	21.8	11.8	13.6	9.2	12.8	19.8	7.6	20.2	13
	79	18.956	14.12
	82	19.336	14.835
	85	12.676	11.6
	87	16.2958	14.2421
	89.5	17.444	15.03
	92.5	20.472	14.325
	95	19.824	17.305
	100	20.96	16.445

## Sheet: Sheet1
		1#测站	2#测站	3#测站	4#测站	5#测站	1#测站	2#测站	3#测站	4#测站	5#测站
观测时间	工作面推进距离	前柱压力					后柱压力
2014-08-04	61.5	20.925	21	22.2	24.3	13	19.55	21.25	18	27.9	18.6
2014-08-05	63	16.7	31.5	23.1667	26.125	19.5	11.55	12.5	10.6667	24	20
2014-08-06	68	18.6	28.25	15.5	17.425	14.6667	9.75	17.5	6.75	14.2333	14.8
2014-08-07	69	17.28	16.25	20.1667	22.8	19	3.15	13	10	12.1667	13
2014-08-08	72	27.78	28.75	18.5	17.825	18.3333	12.15	16.6	9.75	17.3333	21.8
2014-08-10	79	16.22	22.4	19.5	16.45	21	14.35	14.5	9	23.9	11.8
2014-08-11	82	23.68	24.2	12.8333	13.75	20	15.55	18.6667	7.25	18.8667	13.6
2014-08-12	85	14.8	12.6	9.16667	6.725	18	10.35	16.1667	8	12.1	9.2
2014-08-13	87	22.36	14.35	6	18.225	21.8333	33.85	10.4	7	19.6333	12.8
2014-08-14	89.5	15.28	21.8	10.5	19.675	22.1667	15.65	14.5	5.25	20.7667	19.8
2014-08-15	92.5	28.5	14.4	17.5	21.325	21.8333	30.95	19.1667	3.75	18.8667	7.6
2014-08-16	95	13.34	23.4	15.3333	23.975	24.6667	26.55	19	5.5	18.6667	20.2
2014-08-17	100	16.22	30	19.6667	15.725	20.3333	15.75	22.5	10	19.1333	13
31.5		12	28	30
4653		1772.57	4136	4431.43

## Sheet: Sheet2
观测时间	据工作面位置/m	顶板高度/mm	roof sagging	两帮移近速度/mm•d-1	两帮宽度/mm	sides convergence	两帮移近速度/mm•d-1
42951	54.3	2562			4262
42954	46.8	2558	4	1.33	4258	4	1.33
42955	43.8	2556	6	2	4257	5	1
42957	36.8	2556	6	0	4256	6	0.5
42958	33.8	2556	6	0	4255	7	1
42959	30.8	2554	8	2	4255	7	0
42960	28.8	2553	9	1	4254	8	1
42961	26.3	2553	9	0	4254	8	0
42962	23.3	2552	10	1	4253	9	1
42963	20.8	2550	12	2	4252	10	1
42964	15.8	2550	12	0	4252	10	0
42966	9.8	2548	14	1	4245	17	3.5
42967	6.8	2543	19	5	4245	17	0
42968	4.8	2541	21	2	4242	20	3
42969	4.8	2540	22	1	4237	25	5
42970	4.8	2540	22	0	4237	25	0
42971	2.8	2533.5	28.5	6.5	4235	27	2
42972	已采	/	/	/	/	/	/
